# Supplementary material for: In vitro investigation of chemical properties and biocompatibility of neurovascular braided implants
Source: J Mater Sci Mater Med. 2019 Jun 4;30(6):67. doi: 10.1007/s10856-019-6270-6 (PMC7695648; doi:10.1007/s10856-019-6270-6)
Supplement: Supplementary file 4 — Electronic Supplementary material [file 10856_2019_6270_MOESM4_ESM.dat]

-----BEGIN PGP SIGNATURE-----
Version: GnuPG v2.0.9 (GNU/Linux)

iEYEABEKAAYFAlzakQ8ACgkQzJBkX56n0UMLLwCg5rX7W9xNXpG1hzOIdanoFpnQ
uvQAnjXLNoQmv/CjT23hI82LdZk/XVs9
=Bo0q
-----END PGP SIGNATURE-----
